# Supplementary material for: Ubiquitination of Major Histocompatibility Complex II Changes Its Immunological Recognition Structure
Source: Int J Mol Sci. 2023 Dec 3;24(23):17083. doi: 10.3390/ijms242317083 (PMC10707457; doi:10.3390/ijms242317083)
Supplement: Supplementary file 1 [file ijms-24-17083-s001.zip]

Archive with 1 entries (1 files):
- ijms-2717191-supplementary.pdf
